# Supplementary material for: International Survey Exploring Rider-Perceived Sidedness of the Horse
Source: Animals (Basel). 2025 Jul 2;15(13):1956. doi: 10.3390/ani15131956 (PMC12249039; doi:10.3390/ani15131956)
Supplement: Supplementary file 1 [file animals-15-01956-s001.zip]

Archive with 1 entries (1 files):
- animals-3658543-supplementary.xlsx
