# Supplementary material for: International Survey Exploring Rider-Perceived Sidedness of the Horse
Source: Animals (Basel). 2025 Jul 2;15(13):1956. doi: 10.3390/ani15131956 (PMC12249039; doi:10.3390/ani15131956)
Supplement: Supplementary file 1 [file animals-15-01956-s001.zip › animals-3658543-supplementary.xlsx]

## Sheet: Table S1 Country
	Table S1. Country distribution of those responding to an internet questionnaire about sidedness of horses administered 22 November 2022 - 22 March 2023.
	Country living in	n	Percent	Frequency	Percent
	United States of America	781	33.9	781	33.9
	United Kingdom	740	32.12	1521	66.02
	Germany	137	5.95	1658	71.96
	France	123	5.34	1781	77.3
	Canada	107	4.64	1888	81.94
	Switzerland	78	3.39	1966	85.33
	Australia	63	2.73	2029	88.06
	Sweden	32	1.39	2061	89.45
	Netherlands	31	1.35	2092	90.8
	Denmark	30	1.3	2122	92.1
	New Zealand	29	1.26	2151	93.36
	South Africa	29	1.26	2180	94.62
	Finland	20	0.87	2200	95.49
	Ireland	16	0.69	2216	96.18
	Belgium	15	0.65	2231	96.83
	Austria	11	0.48	2242	97.31
	Norway	9	0.39	2251	97.7
	Estonia	7	0.3	2258	98
	Afghanistan	3	0.13	2261	98.13
	Croatia	3	0.13	2264	98.26
	Italy	3	0.13	2267	98.39
	Slovenia	3	0.13	2270	98.52
	Spain	3	0.13	2273	98.65
	Albania	2	0.09	2275	98.74
	Bahamas	2	0.09	2277	98.83
	China	2	0.09	2279	98.91
	Czechia (Czech Republic)	2	0.09	2281	99
	Saudi Arabia	2	0.09	2283	99.09
	Algeria	1	0.04	2284	99.13
	Antigua and Barbuda	1	0.04	2285	99.18
	Argentina	1	0.04	2286	99.22
	Azerbaijan	1	0.04	2287	99.26
	Barbados	1	0.04	2288	99.31
	Bulgaria	1	0.04	2289	99.35
	Congo (Congo-Brazzaville)	1	0.04	2290	99.39
	Dominican Republic	1	0.04	2291	99.44
	Gambia	1	0.04	2292	99.48
	Guinea	1	0.04	2293	99.52
	Iceland	1	0.04	2294	99.57
	India	1	0.04	2295	99.61
	Indonesia	1	0.04	2296	99.65
	Kazakhstan	1	0.04	2297	99.7
	Kenya	1	0.04	2298	99.74
	Kuwait	1	0.04	2299	99.78
	Libya	1	0.04	2300	99.83
	Mexico	1	0.04	2301	99.87
	Poland	1	0.04	2302	99.91
	Portugal	1	0.04	2303	99.96
	Uzbekistan	1	0.04	2304	100
	GENDERYOU
	GENDERYOU	Frequency	Percent	Cumulative	Cumulative
				Frequency	Percent
	Female	2774	81.9	2774	81.9
	Male	560	16.53	3334	98.44
	Prefer not to say	30	0.89	3364	99.32
	Other	23	0.68	3387	100
	AGEYOU
	AGEYOU	Frequency	Percent	Cumulative	Cumulative
				Frequency	Percent
	25-34	889	26.25	889	26.25
	35-44	754	22.26	1643	48.51
	45-54	593	17.51	2236	66.02
	55-64	552	16.3	2788	82.31
	65+	313	9.24	3101	91.56
	18-24	258	7.62	3359	99.17
	Prefer not to say	28	0.83	3387	100
	WRITEHAND						Ambidextrous (I use both; It varies)		Total
	WRITEHAND	Frequency	Percent	Cumulative	Cumulative	%	N	%	N
				Frequency	Percent	#REF!	#REF!	#REF!	#REF!
	Right	2656	78.42	2656	78.42	#REF!	#REF!	#REF!	#REF!
	Left	549	16.21	3205	94.63	#REF!	#REF!	#REF!	#REF!
	Ambidextrous (I use both; It varies)	182	5.37	3387	100	#REF!	#REF!	#REF!	#REF!
	ARMFOLD
	ARMFOLD	Frequency	Percent	Cumulative	Cumulative
				Frequency	Percent
	Right	1595	47.09	1595	47.09
	Left	1485	43.84	3080	90.94
	Ambidextrous (I use both; It varies)	307	9.06	3387	100
	BALLKICK
	BALLKICK	Frequency	Percent	Cumulative	Cumulative
				Frequency	Percent
	Right	2614	77.18	2614	77.18
	Left	413	12.19	3027	89.37
	Ambidextrous/Ambipedal (I use both; It varies)	360	10.63	3387	100
	CHAIRSTEP
	CHAIRSTEP	Frequency	Percent	Cumulative	Cumulative
				Frequency	Percent
	Right	1820	53.73	1820	53.73
	Left	1081	31.92	2901	85.65
	Ambidextrous/Ambipedal (I use both; It varies)	486	14.35	3387	100
	lang
	lang	Frequency	Percent	Cumulative	Cumulative
				Frequency	Percent
	Eng	2717	80.22	2717	80.22
	Fre	230	6.79	2947	87.01
	Spa	222	6.55	3169	93.56
	Ger	218	6.44	3387	100
	FAMILLATERALITY
	FAMILLATERALITY	Frequency	Percent	Cumulative	Cumulative
				Frequency	Percent
	Yes	2403	85.46	2403	85.46
	No	409	14.54	2812	100
	Frequency Missing = 575

## Sheet: Table S2 Breed
		N	Percent		Table S2. Breeds of the horses in the sample (n=2304). Answers were translated to English and free text answers were post-categorised to a large degree. Breeds beginning with capital letters are post-categorised, while lower case breed are presented as found. Data from an internet questionnaire about sidedness of horses administered 22 November 2022 - 22 March 2023.
	Mixed-breed	624	27.08
	Warmblood	605	26.26
	English thoroughbred	239	10.37
	Quarter horse	126	5.47
	Iberian horse	124	5.38
	Irish sport horse	68	2.95
	Arabian thoroughbred	64	2.78
	welsh section a, b, c or d	52	2.26
	Cob	48	2.08
	Draught horse	44	1.91
	connemara	38	1.65
	Icelandic horse	31	1.35
	German breeds (other)	22	0.95
	morgan	22	0.95
	highland	19	0.82
	appaloosa	13	0.56
	Friesian	12	0.52
	Anglo arab	10	0.43
	haflinger	9	0.39
	new forest pony	9	0.39
	Trotteur Francais	8	0.35
	fell pony	8	0.35
	standardbred	5	0.22
	Franch montagne	4	0.17
	dales	4	0.17
	mustang	4	0.17
	paint	4	0.17
	paint horse	4	0.17
	shetland	4	0.17
	rocky mountain	3	0.13
	rocky mountain horse	3	0.13
	saddlebred	3	0.13
	Apha	2	0.09
	criollo	2	0.09
	lipizzan	2	0.09
	lipizzaner	2	0.09
	nokota	2	0.09
	tennessee walking horse	2	0.09
	american mustang	1	0.04
	american paint	1	0.04
	appaloosafoundation appaloosa	1	0.04
	australian stock horse	1	0.04
	australian stockhorse	1	0.04
	azteca	1	0.04
	belgian morgan	1	0.04
	blm mustang	1	0.04
	blm mustang (paisley desert hma)	1	0.04
	british riding pony	1	0.04
	cheval de merens	1	0.04
	curly	1	0.04
	deutsches reitpony	1	0.04
	deutsches sportpferd	1	0.04
	dutch harness horse	1	0.04
	estonian native	1	0.04
	estonian sporthorse	1	0.04
	estonian sporthorses	1	0.04
	feral	1	0.04
	france trotter	1	0.04
	gelderlander	1	0.04
	guessing mostly paso fino paint, police rescued, also for age put 18, guessing between 17-21	1	0.04
	hackney	1	0.04
	heritage stock horse	1	0.04
	kaimanawa	1	0.04
	kentucky mountain horse	1	0.04
	kisber felver	1	0.04
	knabbstrapper	1	0.04
	knabstrupper	1	0.04
	knabstrupper sporttyped	1	0.04
	marapolska	1	0.04
	mecklenburger	1	0.04
	mft and paint	1	0.04
	morgan (i can't believe they are not on the list)	1	0.04
	mule (hybrid between horse and ass)	1	0.04
	noriker	1	0.04
	normandy	1	0.04
	onc	1	0.04
	paso fino	1	0.04
	pasofino	1	0.04
	rhinelander	1	0.04
	riding pony	1	0.04
	sbs	1	0.04
	schwarzwã¤lder fuchs	1	0.04
	schweres warmblut	1	0.04
	shagya araber	1	0.04
	south african boerperd	1	0.04
	standardbred (trotter)	1	0.04
	tennessee walker	1	0.04
	tobian	1	0.04
	tori horse	1	0.04
	trotter (breed unknown)	1	0.04
	unknown	1	0.04
	unknown small sports horse type	1	0.04
	welsh partbreed	1	0.04
	weser em	1	0.04
	westfalen	1	0.04
	westphalan	1	0.04
	zweibrucker	1	0.04

## Sheet: Table S3 Colour
	Colour	N	Percent			Table S3. Colours of the horses in the sample (n=2304). Answers were translated to English and free text answers were post-categorised to a large degree. Data from an internet questionnaire about sidedness of horses administered 22 November 2022 - 22 March 2023.
	Bay	855	37.11
	Chestnut	427	18.53
	Grey	323	14.02
	Black	265	11.5
	Dun / Bucksin	98	4.25
	Brown and White	65	2.82
	Black and White	56	2.43
	Palomino	55	2.39
	Black, White and Brown	49	2.13
	Roan	38	1.65
	Spotted	38	1.65
	Brown	29	1.26
	Other	6	0.26

## Sheet: Table S4 including not sure
	Table S4. Numbers, percentages and 95% confidence intervals (95% CI) for questions and response alternatives related to horse sidedness, including also 'Im not sure- not sure' answers or 'not applicable' answers. Data from an internet questionnaire about sidedness of horses administered 22 November 2022 - 22 March 2023.
	Question / response alternative	N	Total	Percent	(95% CI)
	Which side does your horse's mane fall on? (MANE_FALL)
	balanced	170	2304	7.37847	6.34405	8.52276
	left	626	2304	27.1701	25.362	29.0365
	right	1508	2304	65.4514	63.4693	67.3941
	Are your horse's front feet asymmetrical - one more upright, with a higher heel than the other? (FRONT_HOOVES)
	Both front feet are symmetrical	1342	2304	58.2465	56.2017	60.2703
	Im not sure	196	2304	8.50694	7.39939	9.72129
	Left front hoof is more upright and the right is flatter	309	2304	13.4115	12.0455	14.8712
	Right front hoof is more upright and the left is flatter	457	2304	19.8351	18.2243	21.5229
	When viewed from behind and high up, does your horse have one shoulder that is more prominent than the other? (SHOULDER_SYMMETRY)
	Both shoulders are equally prominent	1168	2304	50.6944	48.6315	52.7556
	Im not sure	321	2304	13.9323	12.5432	15.4138
	The left shoulder is more prominent	472	2304	20.4861	18.8547	22.1929
	The right shoulder is more prominent	343	2304	14.8872	13.4573	16.4069
	When viewed from behind, does your horse have more muscle development on one hindquarter when compared with the other (e.g. bigger, higher, more muscled) ? (HINDQUARTER_MUSCLE)
	Both appear equal	1680	2304	72.9167	71.052	74.7229
	Im not sure	173	2304	7.50868	6.46547	8.6614
	The left hind has increased muscle development	245	2304	10.6337	9.40389	11.9646
	The right hind has increased muscle development	206	2304	8.94097	7.80694	10.1806
	When moving in a straight line, does your horse carry the tail to one side? (TAIL_CARRIAGE)
	Im not sure	116	2304	5.03472	4.17785	6.00808
	The tail carriage changes from left to right or neutral	288	2304	12.5	11.1762	13.9199
	The tail is usually carried centrally	1592	2304	69.0972	67.1653	70.9805
	The tail is usually carried to the left	168	2304	7.29167	6.26315	8.43029
	The tail is usually carried to the right	140	2304	6.07639	5.13557	7.1307
	When LUNGING, does your horse do any of the following...
	Lunging to the LEFT
	Dont Lunge	379	2282	16.6082	15.103	18.1997
	Falls In	569	2282	24.9343	23.1704	26.7627
	Falls Out	308	2282	13.4969	12.1206	14.9677
	Neither	945	2282	41.411	39.3803	43.4639
	Not sure	81	2282	3.54952	2.82862	4.3926
	Lunging to the right
	Dont Lunge	364	2267	16.0565	14.5677	17.6335
	Falls In	730	2267	32.2011	30.2797	34.1687
	Falls Out	334	2267	14.7331	13.2983	16.2597
	Neither	757	2267	33.3921	31.4512	35.3761
	Not sure	82	2267	3.61712	2.88693	4.47009
	When lunging, which rein does your horse move more easily on? (LUNGE_PREFERENCE)
	Equal on both	358	2304	15.5382	14.0818	17.0828
	Im not sure	106	2304	4.60069	3.78178	5.53738
	Left rein	866	2304	37.5868	35.6042	39.601
	Not applicable - I dont lunge	383	2304	16.6233	15.1246	18.2073
	Right rein	591	2304	25.651	23.878	27.4862
	When ridden on a CIRCLE or a TURN, on which rein does your horse's SHOULDERS FALL OUT / FALL IN more easily?
	LEFT circle / turn
	Falls In	715	2292	31.1955	29.302	33.1371
	Falls Out	829	2292	36.1693	34.1991	38.1749
	Neither	606	2292	26.4398	24.6435	28.2965
	Not sure	142	2292	6.19546	5.24322	7.26147
	RIGHT circle / turn
	Falls In	808	2287	35.3301	33.3691	37.3288
	Falls Out	733	2287	32.0507	30.1403	34.0073
	Neither	591	2287	25.8417	24.0576	27.6879
	Not sure	155	2287	6.77744	5.7813	7.88595
	When riding, to which side does your horse bend more easily? (BEND_EASIER)
	Im not sure	51	2304	2.21354	1.65246	2.90023
	Neither - both are equal	151	2304	6.55382	5.57738	7.64241
	Significantly more to the left	333	2304	14.4531	13.0415	15.9558
	Significantly more to the right	276	2304	11.9792	10.6805	13.3753
	Slightly more to the left	834	2304	36.1979	34.2325	38.1985
	Slightly more to the right	659	2304	28.6024	26.7637	30.4958
	When riding on a CIRCLE, which SIDE has more REIN CONTACT?
	LEFT circle
	EQUAL rein contact	603	2298	26.2402	24.4509	28.0903
	Higher rein contact on the INSIDE rein	527	2298	22.933	21.2277	24.7075
	Higher rein contact on the OUTSIDE rein	790	2298	34.3777	32.435	36.3604
	Inconsistent	378	2298	16.4491	14.9551	18.0291
	Right circle
	EQUAL rein contact	608	2283	26.6316	24.8274	28.496
	Higher rein contact on the INSIDE rein	529	2283	23.1713	21.4539	24.9577
	Higher rein contact on the OUTSIDE rein	771	2283	33.7714	31.8314	35.7531
	Inconsistent	375	2283	16.4258	14.9279	18.0103
	Which direction do your horse's hindquarters deviate towards when riding in a straight line?
	In walk (HINDQUARTER_DEVIATION_WALK)
	Deviate to the Left	425	2296	18.5105	16.941	20.1607
	Deviate to the Right	273	2296	11.8902	10.5938	13.2848
	Neither	1261	2296	54.9216	52.8594	56.9712
	Not sure	337	2296	14.6777	13.2542	16.192
	In trot (HINDQUARTER_DEVIATION_TROT)
	Deviate to the Left	466	2294	20.3139	18.6844	22.0195
	Deviate to the Right	334	2294	14.5597	13.1406	16.07
	Neither	1133	2294	49.3897	47.3239	51.4571
	Not sure	361	2294	15.7367	14.2692	17.2922
	In left canter (HINDQUARTER_DEVIATION_CANTER_LEFT)
	Deviate to the Left	748	2291	32.6495	30.7307	34.6128
	Deviate to the Right	275	2291	12.0035	10.7001	13.4049
	Neither	720	2291	31.4273	29.5293	33.3729
	Not sure	548	2291	23.9197	22.1853	25.721
	In right canter (HINDQUARTER_DEVIATION_CANTER_RIGHT)
	Deviate to the Left	318	2294	13.8622	12.4732	15.3442
	Deviate to the Right	661	2294	28.8143	26.9672	30.7157
	Neither	749	2294	32.6504	30.7328	34.6124
	Not sure	566	2294	24.6731	22.9203	26.4907
	When riding a trot-canter transition does your horse pick up/strike off on one canter lead more easily than the other? If so, which lead does the horse prefer? (CANTER_TRANSITION)
	Left lead	775	2304	33.6372	31.7081	35.6079
	Neither - they are the same	844	2304	36.6319	34.661	38.637
	Not sure	96	2304	4.16667	3.38781	5.0646
	Right lead	589	2304	25.5642	23.7933	27.3975
	In a leg yield, does your horse move more easily away from one leg? (EASY_MOVE)
	Im not sure	83	2304	3.60243	2.87933	4.44636
	No, Left & Right are equal	474	2304	20.5729	18.9389	22.2821
	Not applicable - I dont do leg yield	127	2304	5.51215	4.61566	6.52376
	Yes, my Left leg	782	2304	33.941	32.0073	35.9156
	Yes, my Right leg	838	2304	36.3715	34.4039	38.3739
	When riding your horse, does your saddle slip towards one side? ( SADDLE SLIP)
	Im not sure	60	2304	2.60417	1.993	3.3395
	No, the saddle remains Straight	1534	2304	66.5799	64.6119	68.5056
	Yes, it slips both Left and Right	50	2304	2.17014	1.61491	2.85114
	Yes, the saddle slips to the Left	274	2304	11.8924	10.598	13.2845
	Yes, the saddle slips to the Right	386	2304	16.7535	15.2499	18.3421
	If your horse knows how to perform the half steps or piaffe, does the right or left limb take a longer step?
	Forelimbs (PIAFFE_FORE)
	Both steps equal	183	2296	7.97038	6.89497	9.15443
	Left steps further forward than right	90	2296	3.91986	3.16359	4.79639
	Not applicable	1640	2296	71.4286	69.5324	73.2699
	Not sure	301	2296	13.1098	11.7552	14.5592
	Right steps further forward than left	82	2296	3.57143	2.85034	4.41387
	Hind limbs (PIAFFE_HIND)
	Both steps equal	114	2267	5.02867	4.16566	6.01012
	Left steps further forward than right	133	2267	5.86678	4.93492	6.91463
	Not applicable	1621	2267	71.5042	69.597	73.3556
	Not sure	294	2267	12.9687	11.6122	14.4216
	Right steps further forward than left	105	2267	4.63167	3.80361	5.57936
